# Supplementary material for: Recovering time-varying networks from single-cell data
Source: Bioinformatics. 2025 Jul 15;41(Suppl 1):i628–36. doi: 10.1093/bioinformatics/btaf210 (PMC12261490; doi:10.1093/bioinformatics/btaf210)
Supplement: btaf210_Supplementary_Data [file btaf210_supplementary_data.zip]

Archive with 3 entries (2 files):
- btaf210_Supplementary_Data/
- btaf210_Supplementary_Data/Hasanaj.1.alt-text.pdf
- btaf210_Supplementary_Data/Hasanaj.1.sup.1.pdf
